# Supplementary material for: The Impact of an 8-Week Deliberate Practice Intervention on Coincidence Anticipation Timing and Long-Term Retention in Youth Female Volleyball Players
Source: Children (Basel). 2026 Jun 17;13(6):822. doi: 10.3390/children13060822 (PMC13298228; doi:10.3390/children13060822)
Supplement: Supplementary file 1 [file children-13-00822-s001.zip]

Archive with 1 entries (1 files):
- children-4326207-supplementary.pdf
